# Supplementary material for: Determining the metabolic effects of dietary fat, sugars and fat-sugar interaction using nutritional geometry in a dietary challenge study with male mice
Source: Nat Commun. 2023 Jul 21;14:4409. doi: 10.1038/s41467-023-40039-w (PMC10362033; doi:10.1038/s41467-023-40039-w)
Supplement: Supplementary file 4 — Supplementary Data 1-8 [file 41467_2023_40039_MOESM4_ESM.xlsx]

## Sheet: Supplementary Data 1
	SUPPLEMENTARY DATA-1. Composition of experimental diets
	Supplementary Data 1a. Composition of experimental diets by % Net Metabolisable Energy derived from protein, fat, carbohydrate, starch, fructose and glucose. Protein was sourced from casein, fat from soy oil and native starch from wheat. Diets were kept isocaloric by adjusting their cellulose content. The energy obtained from the absorption of digested food is defined as digestible energy (DE) an…
		Macronuntrient composition of diets by net metabolizable energy (%)
	Macronutrient	Protein 20% + Fat 10% + Carbohydrate 70%					Protein 20% + Fat 20% + Carbohydrate 60%					Protein 20% + Fat 30% + Carbohydrate 50%
	Composition
	Carbohydrate	30% Starch +					30% Starch +					30% Starch +
	Composition	70% Monosaccharides					70% Monosaccharides					70% Monosaccharides
	Glucose %	100	75	50	25	0	100	75	50	25	0	100	75	50	25	0
	+	+	+	+	+	+	+	+	+	+	+	+	+	+	+	+
	Fructose %	0	25	50	75	100	0	25	50	75	100	0	25	50	75	100
	Supplementary Data 1b. Composition of experimental diets by % Net Metabolisable Energy derived from protein, fat, carbohydrate, starch, fructose and glucose. Protein was sourced from casein, fat from lard and native starch from wheat. Diets were kept isocaloric by adjusting their cellulose content.
		Macronuntrient composition of diets by net metabolizable energy (%)
	Macronutrient	Protein 20% + Fat 10% + Carbohydrate 70%					Protein 20% + Fat 20% + Carbohydrate 60%					Protein 20% + Fat 30% + Carbohydrate 50%
	Composition
	Carbohydrate	30% Starch +					30% Starch +					30% Starch +
	Composition	70% Monosaccharides					70% Monosaccharides					70% Monosaccharides
	Glucose %						100		50		0
	+						+		+		+
	Fructose %						0		50		100

## Sheet: Supplementary Data 2
	SUPPLEMENTARY DATA-2. RELATED TO FIGURE 1. Coefficients of the GAMs for the data in Figure 1.
	FIGURE 1b
	Energy Intake - Week 12-14 (n=49)
	Significance of the effect of dietary fat content on energy intake (vs 1.43 kJ/g fat)
	Parametric coefficients:
		Estimate	Std. Error	t value	Pr(>|t|)
	(Intercept)	45.6317	0.7912	57.676	<2E-16
	in.F2.85	-1.0702	1.0562	-1.013	0.317
	in.F4.28	-1.2136	1.2968	-0.936	0.355
	Significance of the effect of dietary fructose content on energy intake at three levels of fat content
	Approximate significance of smooth terms:
		edf	Ref.df	F	p-value
	s(in.Fru):in.F1.43	1.995	2.377	2.415	0.07866
	s(in.Fru):in.F2.85	2.152	2.497	5.789	0.00316
	s(in.Fru):in.F4.28	2.149	2.441	2.223	0.09329
	FIGURE 1c
	Body Weight - Week 12-14 (n=193)
		Estimate	Std. Error	t value	Pr(>|t|)
	(Intercept)	35.5321	0.276766	128.383	3.09821e-181
		edf	Ref.df	F	p-value
	s(eaten.F,eaten.Fru,eaten.Glu)	9.00007	9.00013	9.36131	<2E-16
	Dev. Expl.	31.5257
	FIGURE 1d
	% Fat Mass - Week 12-14 (n=193)
		Estimate	Std. Error	t value	Pr(>|t|)
	(Intercept)	21.5738	0.619153	34.844	1.06206e-82
		edf	Ref.df	F	p-value
	s(eaten.F,eaten.Fru,eaten.Glu)	9.00031	9.00062	4.82984	8.9129e-06
	Dev. Expl.	19.1959
	FIGURE 1e
	Gonadal white fat pad weigt (mg/g) (n=193)
		Estimate	Std. Error	t value	Pr(>|t|)
	(Intercept)	20.8495	0.38846	53.672	6.40179e-114
		edf	Ref.df	F	p-value
	s(eaten.F,eaten.Fru,eaten.Glu)	9.00009	9.00019	5.46154	1.30205e-06
	Dev. Expl.	21.1732
	FIGURE 1f
	Interscapular brown fat pad weight (mg/g) (n=193)
		Estimate	Std. Error	t value	Pr(>|t|)
	(Intercept)	1.34459	0.0248403	54.1295	1.48426e-114
		edf	Ref.df	F	p-value
	s(eaten.F,eaten.Fru,eaten.Glu)	9.00018	9.00035	5.37371	1.70951e-06
	Dev. Expl.	20.9047
	FIGURE 1g
	Energy Expenditure / hour normalized to lean mass - Week 12-14 (24 hour average) (n=97)
		Estimate	Std. Error	t value	Pr(>|t|)
	(Intercept)	0.0771253	0.000600123	128.516	1.20806e-100
		edf	Ref.df	F	p-value
	s(eaten.F,eaten.Fru,eaten.Glu)	9.38762	9.62499	3.17615	0.00304374
	Dev. Expl.	25.6082
	FIGURE 1h
	Plasma FGF21 (n=156)
		Estimate	Std. Error	t value	Pr(>|t|)
	(Intercept)	1206.37	78.1275	15.4411	1.68775e-32
		edf	Ref.df	F	p-value
	s(eaten.F,eaten.Fru,eaten.Glu)	9.00041	9.00082	2.89867	0.00349113
	Dev. Expl.	15.1607

## Sheet: Supplementary Data 3
	SUPPLEMENTARY DATA-3. RELATED TO FIGURE 2. Coefficients of the GAMs for the data in Figure 2.
	FIGURE 2a
	Insulin tolerance test - Week 16 (n=193)
		Estimate	Std. Error	t value	Pr(>|t|)
	(Intercept)	420.346	6.36789	66.0102	1.47806e-129
		edf	Ref.df	F	p-value
	s(eaten.F,eaten.Fru,eaten.Glu)	9.00025	9.00049	5.04335	4.67107e-06
	Dev. Expl.	19.8753
	FIGURE 2b
	Fasting Blood Glucose x Fasting Blood Insulin - Week 12-14 (n=193)
		Estimate	Std. Error	t value	Pr(>|t|)
	(Intercept)	19.4851	0.971764	20.0512	4.63957e-48
		edf	Ref.df	F	p-value
	s(eaten.F,eaten.Fru,eaten.Glu)	9.00017	9.00034	5.63895	7.355e-07
	Dev. Expl.	21.7122
	FIGURE 2d
	Glucose Tolerance Test (AUC) - Week 12-14 (n=193)
		Estimate	Std. Error	t value	Pr(>|t|)
	(Intercept)	1267.72	22.0634	57.4582	1.0064e-118
		edf	Ref.df	F	p-value
	s(eaten.F,eaten.Fru,eaten.Glu)	9.71617	9.91944	3.36354	0.000312329
	Dev. Expl.	16.7095
	FIGURE 2e
	Peak blood insulin - Weeks 12-14 (n=193)
		Estimate	Std. Error	t value	Pr(>|t|)
	(Intercept)	2.62127	0.108321	24.199	6.33384e-59
		edf	Ref.df	F	p-value
	s(eaten.F,eaten.Fru,eaten.Glu)	9.00001	9.00003	7.06086	<2e-16
	Dev. Expl.	25.7751

## Sheet: Supplementary Data 4
	SUPPLEMENTARY DATA-4. RELATED TO FIGURE 3. Coefficients of the GAMs for the data in Figure 3.
	FIGURE 3b
	Risk of Liver Fat Modelled Using Ordinal Regression (n=90)
		df	Npar df	Npar ChiSq	P (Chi)
	Fat	1	2.9	4.1715	0.23472
	Fructose	1	2.9	9.2551	0.02417
	Glucose	1	3	2.117	0.54848
	FIGURE 3c
	Liver Triglyceride Content (n=90)
		Estimate	Std. Error	t value	Pr(>|t|)
	(Intercept)	29.0749	1.25692	23.1319	3.50566e-37
		edf	Ref.df	F	p-value
	s(eaten.F,eaten.Fru,eaten.Glu)	9.00038	9.00077	3.61787	0.000797068
	Dev. Expl.	28.9296
	FIGURE 3d
	Liver KHK Gene Expression (n=111)
		Estimate	Std. Error	t value	Pr(>|t|)
	(Intercept)	1.55495	0.141841	10.9626	6.86013e-19
		edf	Ref.df	F	p-value
	s(eaten.F,eaten.Fru,eaten.Glu)	9.00002	9.00004	2.15622	0.0313089
	Dev. Expl.	16.1172
	FIGURE 3e
	Liver ACLY Log-Transformed Gene Expression (n=113)
		Estimate	Std. Error	t value	Pr(>|t|)
	(Intercept)	6.30973e-06	0.0302183	0.000208805	0.999834
		edf	Ref.df	F	p-value
	s(eaten.F,eaten.Fru,eaten.Glu)	9.00001	9.00002	4.68124	3.29542e-05
	Dev. Expl.	29.0298
	FIGURE 3f
	Liver FASN Gene Expression (n=113)
		Estimate	Std. Error	t value	Pr(>|t|)
	(Intercept)	1.7608	0.164432	10.7083	1.9707e-18
		edf	Ref.df	F	p-value
	s(eaten.F,eaten.Fru,eaten.Glu)	9.00002	9.00003	5.03742	1.26924e-05
	Dev. Expl.	30.5635
	FIGURE 3g
	Liver MCP1 Gene Expression (n=113)
		Estimate	Std. Error	t value	Pr(>|t|)
	(Intercept)	1.90398	0.198126	9.60994	5.4549e-16
		edf	Ref.df	F	p-value
	s(eaten.F,eaten.Fru,eaten.Glu)	9.00027	9.00054	3.78644	0.000374051
	Dev. Expl.	24.8616

## Sheet: Supplementary Data 5
	SUPPLEMENTARY DATA-5. RELATED TO FIGURE S1. Coefficients of the GAMs for the data in Figure S1.
	FIGURE S1a
	Energy Intake - Week 5-6 (n=49)
	Significance of the effect of dietary fat content on energy intake - week 5-6 (vs 1.43 kJ/g fat)
	Parametric coefficients:
		Estimate	Std. Error	t value	Pr(>|t|)
	(Intercept)	46.49	0.81	57.25	<2E-16
	in.F2.85	-2.962	1.0848	-2.73	0.00933
	in.F4.28	-1.174	1.1403	-1.03	0.30932
	Significance of the effect of dietary fructose content on energy intake - weeks 5-6 at three levels of fat content
	Approximate significance of smooth terms:
		edf	Ref.df	F	p-value
	s(in.Fru):in.F1.43	1.968	2.35	4.006	0.0248
	s(in.Fru):in.F2.85	2.412	2.734	4.062	0.01
	s(in.Fru):in.F4.28	1.193	1.353	0.047	0.9113
	FIGURE S1b
	Body Weight - Week 12-14 (n=193)
	Significance of the effect of dietary fat content on body weight - weeks 12-14 (vs 1.43 kJ/g fat)
	Parametric coefficients:
		Estimate	Std. Error	t value	Pr(>|t|)
	(Intercept)	34.5166	0.5357	64.434	<2e-16
	in.F2.85	1.3122	0.7134	1.839	0.0675
	in.F4.28	1.8276	0.7893	2.315	0.0217
	Significance of the effect of dietary fructose content on body weight - weeks 12-14 at three levels of fat content
	Approximate significance of smooth terms:
		edf	Ref.df	F	p-value
	s(in.Fru):in.F1.43	2.776	2.961	10.037	2.99e-06
	s(in.Fru):in.F2.85	2.179	2.523	6.244	0.0011
	s(in.Fru):in.F4.28	1.489	1.771	0.408	0.6398
	FIGURE S1c
	Body weight - Week 5-6 (n=193)
		Estimate	Std. Error	t value	Pr(>|t|)
	(Intercept)	28.5306	0.157613	181.016	2.52353e-208
		edf	Ref.df	F	p-value
	s(eaten.F,eaten.Fru,eaten.Glu)	9.00005	9.00011	5.6832	6.33707e-07
	Dev. Expl.	21.8449
	FIGURE S1d
	Lean mass - Weeks 12-14 (n=193)
	Significance of the effect of dietary fat content on lean mass - weeks 12-14 (vs 1.43 kJ/g fat)
	Parametric coefficients:
		Estimate	Std. Error	t value	Pr(>|t|)
	(Intercept)	25.7068	0.2577	99.745	<2e-16
	in.F2.85	0.1154	0.3438	0.336	0.737
	in.F4.28	0.5228	0.3628	1.441	0.151
	Significance of the effect of dietary fructose content on lean mass - weeks 12-14 at three levels of fat content
	Approximate significance of smooth terms:
		edf	Ref.df	F	p-value
	s(in.Fru):in.F1.43	2.002	2.384	4.257	0.00965
	s(in.Fru):in.F2.85	1.681	2.016	2.034	0.13083
	s(in.Fru):in.F4.28	1	1	2.479	0.11705
	FIGURE S1e
	Fat mass - Weeks 12-14 (n=193)
	Significance of the effect of dietary fat content on fat mass - week 12-14 (vs 1.43 kJ/g fat)
	Parametric coefficients:
		Estimate	Std. Error	t value	Pr(>|t|)
	(Intercept)	7.272	0.5127	14.185	<2e-16
	in.F2.85	1.2191	0.6827	1.786	0.0758
	in.F4.28	1.3131	0.7278	1.804	0.0728
	Significance of the effect of dietary fructose content on fat mass - weeks 12-14 at three levels of fat content
	Approximate significance of smooth terms:
		edf	Ref.df	F	p-value
	s(in.Fru):in.F1.43	2.7	2.931	5.623	0.000695
	s(in.Fru):in.F2.85	2.108	2.453	4.899	0.005555
	s(in.Fru):in.F4.28	1.126	1.238	0.724	0.347976
	FIGURE S1f
	Lean mass - Weeks 12-14 (n=193)
		Estimate	Std. Error	t value	Pr(>|t|)
	(Intercept)	25.9536	0.125276	207.171	6.27682e-219
		edf	Ref.df	F	p-value
	s(eaten.F,eaten.Fru,eaten.Glu)	9.07162	9.1381	8.00584	<2e-16
	Dev. Expl.	28.5123
	FIGURE S1g
	Fat mass - Weeks 12-14 (n=193)
		Estimate	Std. Error	t value	Pr(>|t|)
	(Intercept)	8.01254	0.271473	29.5151	1.69908e-71
		edf	Ref.df	F	p-value
	s(eaten.F,eaten.Fru,eaten.Glu)	9.00028	9.00056	5.43932	1.39424e-06
	Dev. Expl.	21.1068
	FIGURE S1h
	Percent fat mass - Weeks 12-14 (n=193)
	Significance of the effect of dietary fat content on percent fat mass - weeks 12-14 (vs 1.43 kJ/g fat)
	Parametric coefficients:
		Estimate	Std. Error	t value	Pr(>|t|)
	(Intercept)	20.049	1.174	17.083	<2e-16
	in.F2.85	2.537	1.563	1.623	0.1062
	in.F4.28	2.847	1.648	1.728	0.0857
	Significance of the effect of dietary fructose content on percent fat mass - weeks 12-14 at three levels of fat content
	Approximate significance of smooth terms:
		edf	Ref.df	F	p-value
	s(in.Fru):in.F1.43	2.653	2.908	4.724	0.00222
	s(in.Fru):in.F2.85	2.035	2.381	3.722	0.0205
	s(in.Fru):in.F4.28	1	1	1.458	0.22877

## Sheet: Supplementary Data 6
	SUPPLEMENTARY DATA-6. RELATED TO FIGURE S2. Coefficients of the GAMs for the data in Figure S2.
	FIGURE S2a
	Inguinal white fat pad weight (mg/g) (n=191)
		Estimate	Std. Error	t value	Pr(>|t|)
	(Intercept)	13.7838	0.337855	40.798	3.40242e-93
		edf	Ref.df	F	p-value
	s(eaten.F,eaten.Fru,eaten.Glu)	9.00034	9.00069	5.20567	2.89991e-06
	Dev. Expl.	20.5637
	FIGURE S2b
	Energy expenditure (weeks 12-14) (kJ/h/mouse) (n=97)
		Estimate	Std. Error	t value	Pr(>|t|)
	(Intercept)	1.99554	0.0139492	143.058	2.09086e-104
		edf	Ref.df	F	p-value
	s(eaten.F,eaten.Fru,eaten.Glu)	9.64617	9.87481	1.23134	0.336105
	Dev. Expl.	12.4378
	FIGURE S2c
	Energy Expenditure / hour normalized to lean mass - Week 12-14 (24 hour average) (n=97)
	Significance of the effect of dietary fat content on energy expenditure / hour normalized to lean mass - week 12-14 (vs 1.43 kJ/g fat)
	Parametric coefficients:
		Estimate	Std. Error	t value	Pr(>|t|)
	(Intercept)	0.0783999	0.0011341	69.128	<2e-16
	in.F2.85	-0.0005328	0.0015695	-0.339	0.735
	in.F4.28	-0.0034562	0.0016173	-2.137	0.0353
	Significance of the effect of dietary fructose content on energy expenditure / hour normalized to lean mass - weeks 12-14 at three levels of fat content
	Approximate significance of smooth terms:
		edf	Ref.df	F	p-value
	s(in.Fru):in.F1.43	1.791	2.173	2.221	0.0987
	s(in.Fru):in.F2.85	1	1	0.1	0.7524
	s(in.Fru):in.F4.28	1	1	0.179	0.673
	FIGURE S2d
	Physical activity (weeks 12-14) (Beam breaks) (n=97)
		Estimate	Std. Error	t value	Pr(>|t|)
	(Intercept)	30462.2	769.394	39.5925	1.98977e-57
		edf	Ref.df	F	p-value
	s(eaten.F,eaten.Fru,eaten.Glu)	9.00022	9.00044	0.656628	0.74555
	Dev. Expl.	6.36078
	FIGURE S2e
	Respiratory quotient (weeks 12-14) (n=97)
		Estimate	Std. Error	t value	Pr(>|t|)
	(Intercept)	0.871269	0.00327014	266.431	2.9102e-128
		edf	Ref.df	F	p-value
	s(eaten.F,eaten.Fru,eaten.Glu)	9.17126	9.31319	4.49849	6.39387e-05
	Dev. Expl.	32.688

## Sheet: Supplementary Data 7
	SUPPLEMENTARY DATA-7. RELATED TO FIGURE S3. Coefficients of the GAMs for the data in Figure S3.
	FIGURE S3a
	Insulin tolerance test - Week 16 (n=193)
	Significance of the effect of dietary fat content on insulin tolerance test - week 16 (vs 1.43 kJ/g fat)
	Parametric coefficients:
		Estimate	Std. Error	t value	Pr(>|t|)
	(Intercept)	415.161	11.894	34.904	<2e-16
	in.F2.85	-8.921	15.826	-0.564	0.5737
	in.F4.28	36.818	16.695	2.205	0.0287
	Significance of the effect of dietary fructose content on insulin tolerance test - week 16 at three levels of fat content
	Approximate significance of smooth terms:
		edf	Ref.df	F	p-value
	s(in.Fru):in.F1.43	2.792	2.966	8.457	1.84e-05
	s(in.Fru):in.F2.85	1.775	2.117	1.384	0.245
	s(in.Fru):in.F4.28	1	1	1.591	0.209
	FIGURE S3b
	Fasting blood glucose - Weeks 12-14 (n=193)
	Significance of the effect of dietary fat content on fasting blood glucose - weeks 12-14 (vs 1.43 kJ/g fat)
	Parametric coefficients:
		Estimate	Std. Error	t value	Pr(>|t|)
	(Intercept)	10.736	0.26635	40.308	<2e-16
	in.F2.85	0.31423	0.35437	0.887	0.376
	in.F4.28	0.01086	0.38932	0.028	0.978
	Significance of the effect of dietary fructose content on fasting blood glucose - weeks 12-14 at three levels of fat content
	Approximate significance of smooth terms:
		edf	Ref.df	F	p-value
	s(in.Fru):in.F1.43	2.89	2.99	7.135	9.66e-05
	s(in.Fru):in.F2.85	1.883	2.229	1.78	0.195
	s(in.Fru):in.F4.28	1.423	1.69	0.732	0.328
	FIGURE S3c
	Fasting blood insulin - Weeks 12-14 (n=193)
	Significance of the effect of dietary fat content on fasting blood insulin - weeks 12-14 (vs 1.43 kJ/g fat)
	Parametric coefficients:
		Estimate	Std. Error	t value	Pr(>|t|)
	(Intercept)	1.376	0.1549	8.883	6.03e-16
	in.F2.85	0.2039	0.2064	0.988	0.325
	in.F4.28	0.4502	0.3102	1.451	0.148
	Significance of the effect of dietary fructose content on fasting blood insulin - weeks 12-14 at three levels of fat content
	Approximate significance of smooth terms:
		edf	Ref.df	F	p-value
	s(in.Fru):in.F1.43	2.382	2.73	2.616	0.0347
	s(in.Fru):in.F2.85	1.939	2.285	2.279	0.091
	s(in.Fru):in.F4.28	2.661	2.898	1.909	0.1374
	FIGURE S3d
	Fasting blood glucose x insulin - Weeks 12-14 (n=193)
	Significance of the effect of dietary fat content on fasting blood glucose x insulin - weeks 12-14 (vs 1.43 kJ/g fat)
	Parametric coefficients:
		Estimate	Std. Error	t value	Pr(>|t|)
	(Intercept)	16.233	1.843	8.809	9.63e-16
	in.F2.85	1.957	2.454	0.797	0.426
	in.F4.28	3.751	3.626	1.034	0.302
	Significance of the effect of dietary fructose content on lean mass - weeks 12-14 at three levels of fat content
	Approximate significance of smooth terms:
		edf	Ref.df	F	p-value
	s(in.Fru):in.F1.43	2.642	2.903	3.391	0.0121
	s(in.Fru):in.F2.85	2.004	2.35	3.023	0.0419
	s(in.Fru):in.F4.28	2.608	2.865	1.667	0.1672
	FIGURE S3e
	Fast glucose x insulin - Weeks 5-6 (n=192)
		Estimate	Std. Error	t value	Pr(>|t|)
	(Intercept)	10.7395	0.427676	25.1113	4.94987e-61
		edf	Ref.df	F	p-value
	s(eaten.F,eaten.Fru,eaten.Glu)	9.00035	9.0007	3.06816	0.00189718
	Dev. Expl.	13.175
	FIGURE S3g
	Glucose tolerance test - Weeks 12-14 (n=193)
	Significance of the effect of dietary fat content on glucose tolerance test - weeks 12-14 (vs 1.43 kJ/g fat)
	Parametric coefficients:
		Estimate	Std. Error	t value	Pr(>|t|)
	(Intercept)	1178.6	41.43	28.448	<2e-16
	in.F2.85	143.66	55.19	2.603	0.01
	in.F4.28	129.03	58.19	2.218	0.0278
	Significance of the effect of dietary fructose content on glucose tolerance test - weeks 12-14 at three levels of fat content
	Approximate significance of smooth terms:
		edf	Ref.df	F	p-value
	s(in.Fru):in.F1.43	2.58	2.869	2.008	0.07186
	s(in.Fru):in.F2.85	2.146	2.491	4.978	0.00753
	s(in.Fru):in.F4.28	1	1	0.277	0.59922
	FIGURE S3h
	Glucose tolerance test - Weeks 5-6 (n=193)
		Estimate	Std. Error	t value	Pr(>|t|)
	(Intercept)	1204.41	12.0179	100.218	8.01322e-162
		edf	Ref.df	F	p-value
	s(eaten.F,eaten.Fru,eaten.Glu)	9.00902	9.01796	5.962	<2e-16
	Dev. Expl.	22.7478

## Sheet: Supplementary Data 8
	SUPPLEMENTARY DATA-8. RELATED TO FIGURE S4. Coefficients of the GAMs for the data in Figure S4.
	FIGURE S4a
	Liver Scd1 gene expression (log-transformed) (n=113)
		Estimate	Std. Error	t value	Pr(>|t|)
	(Intercept)	0.000422	0.0401153	0.0105197	0.991627
		edf	Ref.df	F	p-value
	s(eaten.F,eaten.Fru,eaten.Glu)	9.00001	9.00002	4.76401	2.64085e-05
	Dev. Expl.	29.3922
	FIGURE S4b
	Liver Gpat3 gene expression (log-transformed) (n=108)
		Estimate	Std. Error	t value	Pr(>|t|)
	(Intercept)	-0.0338716	0.0506837	-0.668293	0.505517
		edf	Ref.df	F	p-value
	s(eaten.F,eaten.Fru,eaten.Glu)	9.00002	9.00003	1.98355	0.0491534
	Dev. Expl.	15.4094
	FIGURE S4c
	Liver Apob gene expression (n=113)
		Estimate	Std. Error	t value	Pr(>|t|)
	(Intercept)	1.47257	0.117557	12.5264	1.99117e-22
		edf	Ref.df	F	p-value
	s(eaten.F,eaten.Fru,eaten.Glu)	9.00009	9.00017	2.20978	0.0270611
	Dev. Expl.	16.1842
	FIGURE S4d
	Plasma triglyceride concentration (n=90)
		Estimate	Std. Error	t value	Pr(>|t|)
	(Intercept)	0.718222	0.0256331	28.0193	4.23013e-43
		edf	Ref.df	F	p-value
	s(eaten.F,eaten.Fru,eaten.Glu)	9.04786	9.09343	1.38122	0.218767
	Dev. Expl.	13.5021
