# Supplementary material for: Determining the metabolic effects of dietary fat, sugars and fat-sugar interaction using nutritional geometry in a dietary challenge study with male mice
Source: Nat Commun. 2023 Jul 21;14:4409. doi: 10.1038/s41467-023-40039-w (PMC10362033; doi:10.1038/s41467-023-40039-w)
Supplement: Supplementary file 6 — Source Data [file 41467_2023_40039_MOESM6_ESM.xlsx]

## Sheet: Figure 1b
Diet % Protein	Diet % Carbs	Diet % Fat	Carbs % Glu	Carbs % Fru	Energy eaten from fat	Energy eaten from glucose	Energy eaten from fructose	Energy intake
20	70	10	100	0	4	19.57	0	39.96
20	70	10	75	25	4.77	17.49	5.84	47.64
20	70	10	50	50	5.04	12.32	12.32	50.31
20	70	10	25	75	4.48	5.49	16.45	44.77
20	70	10	0	100	4.04	0	19.75	40.32
20	60	20	100	0	8.24	17.27	0	41.16
20	60	20	75	25	9.05	14.21	4.75	45.18
20	60	20	50	50	10.14	10.63	10.62	50.63
20	60	20	25	75	9.26	4.86	14.55	46.25
20	60	20	0	100	8.58	0	17.98	42.84
20	50	30	100	0	12.01	13.99	0	39.99
20	50	30	75	25	12.77	11.15	3.72	42.53
20	50	30	50	50	14.85	8.66	8.65	49.45
20	50	30	25	75	15.84	4.62	13.84	52.76
20	50	30	0	100	14.09	0	16.42	46.94
20	70	10	100	0	4.34	21.24	0	43.36
20	70	10	75	25	4.34	15.9	5.31	43.3
20	70	10	50	50	4.77	11.66	11.65	47.6
20	70	10	25	75	4.8	5.87	17.59	47.87
20	70	10	0	100	4.4	0	21.49	43.88
20	60	20	100	0	8.21	17.21	0	41.01
20	60	20	75	25	8.89	13.96	4.66	44.37
20	60	20	50	50	9.56	10.02	10.01	47.72
20	60	20	25	75	8.93	4.69	14.03	44.6
20	60	20	0	100	7.67	0	16.06	38.28
20	50	30	100	0	14.79	17.24	0	49.28
20	50	30	75	25	14.05	12.27	4.1	46.8
20	50	30	50	50	14.07	8.21	8.2	46.86
20	50	30	25	75	14.24	4.15	12.45	47.43
20	50	30	0	100	13.35	0	15.56	44.46
20	70	10	100	0	4.21	20.6	0	42.05
20	70	10	75	25	4.87	17.83	5.96	48.57
20	70	10	50	50	4.65	11.38	11.37	46.45
20	70	10	25	75	4.7	5.76	17.26	46.96
20	70	10	0	100	4.9	0	23.95	48.89
20	60	20	100	0	8.99	18.84	0	44.89
20	60	20	75	25	9.15	14.37	4.8	45.7
20	60	20	50	50	9.08	9.51	9.5	45.32
20	60	20	25	75	8.8	4.62	13.82	43.94
20	60	20	0	100	8.04	0	16.85	40.15
20	50	30	100	0	13.22	15.4	0	44.03
20	50	30	75	25	14.99	13.09	4.37	49.92
20	50	30	50	50	13.76	8.03	8.02	45.84
20	50	30	25	75	13.55	3.95	11.85	45.14
20	50	30	0	100	11.83	0	13.79	39.42
20	60	20	100	0	9.76	20.44	0	48.72
20	60	20	50	50	10.65	11.17	11.16	53.19
20	60	20	0	100	7.76	0	16.27	38.76
20	50	30	0	100	11.92	0	13.89	39.7

## Sheet: Figure 1c
Diet % Protein	Diet % Carbs	Diet % Fat	Carbs % Glu	Carbs % Fru	Body weight (w12-14)
20	70	10	100	0	25.5
20	70	10	100	0	26.2
20	70	10	100	0	28.7
20	70	10	100	0	26.7
20	70	10	75	25	29.7
20	70	10	75	25	31.6
20	70	10	75	25	37.5
20	70	10	75	25	32.7
20	70	10	50	50	28.2
20	70	10	50	50	32.4
20	70	10	50	50	38.1
20	70	10	50	50	35.5
20	70	10	25	75	34.8
20	70	10	25	75	32.9
20	70	10	25	75	27.2
20	70	10	25	75	28.7
20	70	10	0	100	26.1
20	70	10	0	100	30
20	70	10	0	100	34.2
20	70	10	0	100	32
20	60	20	100	0	28.6
20	60	20	100	0	26.5
20	60	20	100	0	27.6
20	60	20	100	0	33.7
20	60	20	75	25	32.1
20	60	20	75	25	33.9
20	60	20	75	25	35
20	60	20	75	25	35.9
20	60	20	50	50	37.2
20	60	20	50	50	32.6
20	60	20	50	50	37.6
20	60	20	50	50	32.5
20	60	20	25	75	30.8
20	60	20	25	75	33.8
20	60	20	25	75	32.5
20	60	20	25	75	34.5
20	60	20	0	100	32.1
20	60	20	0	100	34.7
20	60	20	0	100	28.8
20	60	20	0	100	29.5
20	50	30	100	0	32.3
20	50	30	100	0	32.1
20	50	30	100	0	30.7
20	50	30	100	0	33.1
20	50	30	75	25	34.4
20	50	30	75	25	39
20	50	30	75	25	35.3
20	50	30	75	25	34.2
20	50	30	50	50	34.4
20	50	30	50	50	34.2
20	50	30	50	50	30.7
20	50	30	50	50	31.5
20	50	30	25	75	29.6
20	50	30	25	75	38.1
20	50	30	25	75	36.5
20	50	30	25	75	39.9
20	50	30	0	100	31.6
20	50	30	0	100	38.4
20	50	30	0	100	32.1
20	50	30	0	100	28.4
20	70	10	100	0	32.2
20	70	10	100	0	28.4
20	70	10	100	0	31.6
20	70	10	100	0	33.5
20	70	10	75	25	35
20	70	10	75	25	41.1
20	70	10	75	25	34.2
20	70	10	75	25	37.6
20	70	10	50	50	37.6
20	70	10	50	50	39.8
20	70	10	50	50	39.8
20	70	10	50	50	35.7
20	70	10	25	75	36.5
20	70	10	25	75	39.6
20	70	10	25	75	33.6
20	70	10	25	75	35.6
20	70	10	0	100	35.3
20	70	10	0	100	28.9
20	70	10	0	100	33.9
20	70	10	0	100	33
20	60	20	100	0	36.2
20	60	20	100	0	32.9
20	60	20	100	0	25.3
20	60	20	100	0	33.2
20	60	20	75	25	28.7
20	60	20	75	25	41.7
20	60	20	75	25	39.9
20	60	20	75	25	34.1
20	60	20	50	50	36.3
20	60	20	50	50	40.3
20	60	20	50	50	31.4
20	60	20	50	50	46.5
20	60	20	25	75	36.5
20	60	20	25	75	40.6
20	60	20	25	75	39.1
20	60	20	25	75	41.2
20	60	20	0	100	35.1
20	60	20	0	100	35.3
20	60	20	0	100	32.6
20	60	20	0	100	29.7
20	50	30	100	0	31.4
20	50	30	100	0	38.3
20	50	30	100	0	36.2
20	50	30	100	0	42.1
20	50	30	75	25	42.3
20	50	30	75	25	31.6
20	50	30	75	25	32.8
20	50	30	75	25	37.9
20	50	30	50	50	36.5
20	50	30	50	50	35.9
20	50	30	50	50	41.4
20	50	30	50	50	37.8
20	50	30	25	75	34.8
20	50	30	25	75	37.6
20	50	30	25	75	38.9
20	50	30	25	75	44.3
20	50	30	0	100	33.3
20	70	10	100	0	32.3
20	70	10	100	0	30.4
20	70	10	100	0	26.1
20	70	10	100	0	29.3
20	70	10	75	25	43.9
20	70	10	75	25	39.5
20	70	10	75	25	37.3
20	70	10	75	25	40.5
20	70	10	50	50	40.8
20	70	10	50	50	43
20	70	10	50	50	40.2
20	70	10	50	50	43.5
20	70	10	25	75	41.5
20	70	10	25	75	32.5
20	70	10	25	75	34.7
20	70	10	25	75	34.1
20	70	10	0	100	32.5
20	70	10	0	100	38.5
20	70	10	0	100	32.3
20	70	10	0	100	37.5
20	60	20	100	0	35
20	60	20	100	0	36.3
20	60	20	100	0	36.6
20	60	20	100	0	38.9
20	60	20	75	25	35.8
20	60	20	75	25	37.7
20	60	20	75	25	37.1
20	60	20	75	25	37.1
20	60	20	50	50	38.4
20	60	20	50	50	33.7
20	60	20	50	50	41.8
20	60	20	50	50	43.7
20	60	20	25	75	37.7
20	60	20	25	75	35.9
20	60	20	25	75	36.4
20	60	20	25	75	37
20	60	20	0	100	37.1
20	60	20	0	100	38.1
20	60	20	0	100	40.8
20	60	20	0	100	38.3
20	50	30	100	0	34.5
20	50	30	100	0	37.4
20	50	30	100	0	35
20	50	30	100	0	40.4
20	50	30	75	25	42
20	50	30	75	25	41.8
20	50	30	75	25	42
20	50	30	75	25	35.9
20	50	30	50	50	40.6
20	50	30	50	50	36.7
20	50	30	50	50	40.3
20	50	30	50	50	35.4
20	50	30	25	75	36.2
20	50	30	25	75	41.1
20	50	30	25	75	41.1
20	50	30	25	75	37.7
20	50	30	0	100	33.9
20	50	30	0	100	38.3
20	50	30	0	100	39.6
20	50	30	0	100	38.6
20	60	20	100	0	39.4
20	60	20	100	0	38.7
20	60	20	100	0	37.9
20	60	20	100	0	33.9
20	60	20	50	50	44.9
20	60	20	50	50	45.2
20	60	20	50	50	48.1
20	60	20	50	50	41.4
20	60	20	0	100	31.9
20	60	20	0	100	29.9
20	60	20	0	100	41.8
20	60	20	0	100	26.6
20	50	30	0	100	35.5
20	50	30	0	100	35.7
20	50	30	0	100	39.2
20	50	30	0	100	37.6

## Sheet: Figure 1d
Diet % Protein	Diet % Carbs	Diet % Fat	Carbs % Glu	Carbs % Fru	% fat mass (w12-14)
20	70	10	100	0	8.82353
20	70	10	100	0	7.25191
20	70	10	100	0	15.6446
20	70	10	100	0	9.55056
20	70	10	75	25	12.5253
20	70	10	75	25	12.5949
20	70	10	75	25	16.56
20	70	10	75	25	16.8196
20	70	10	50	50	9.75177
20	70	10	50	50	15.0926
20	70	10	50	50	20.7874
20	70	10	50	50	14.3944
20	70	10	25	75	23.6207
20	70	10	25	75	20.4559
20	70	10	25	75	11.6544
20	70	10	25	75	9.09408
20	70	10	0	100	4.09962
20	70	10	0	100	22.4333
20	70	10	0	100	13.3918
20	70	10	0	100	15.0312
20	60	20	100	0	16.9231
20	60	20	100	0	7.39623
20	60	20	100	0	5.9058
20	60	20	100	0	19.911
20	60	20	75	25	12.5545
20	60	20	75	25	17.3746
20	60	20	75	25	17.4857
20	60	20	75	25	33.0362
20	60	20	50	50	30.7527
20	60	20	50	50	6.38037
20	60	20	50	50	30.3191
20	60	20	50	50	7.93846
20	60	20	25	75	11.1039
20	60	20	25	75	24.0828
20	60	20	25	75	13.9692
20	60	20	25	75	16.8986
20	60	20	0	100	9.87539
20	60	20	0	100	21.4121
20	60	20	0	100	3.81944
20	60	20	0	100	8.37288
20	50	30	100	0	15.8514
20	50	30	100	0	19.0966
20	50	30	100	0	6.44951
20	50	30	100	0	16.7674
20	50	30	75	25	24.6221
20	50	30	75	25	32.7949
20	50	30	75	25	28.187
20	50	30	75	25	18.8012
20	50	30	50	50	11.2791
20	50	30	50	50	16.7544
20	50	30	50	50	10.3909
20	50	30	50	50	8.12698
20	50	30	25	75	9.52703
20	50	30	25	75	16.5092
20	50	30	25	75	17.863
20	50	30	25	75	25.5138
20	50	30	0	100	8.03797
20	50	30	0	100	18.4635
20	50	30	0	100	22.3364
20	50	30	0	100	2.95775
20	70	10	100	0	11.2112
20	70	10	100	0	10.0704
20	70	10	100	0	6.58228
20	70	10	100	0	15.5224
20	70	10	75	25	26.6
20	70	10	75	25	30.1217
20	70	10	75	25	27.7485
20	70	10	75	25	31.5426
20	70	10	50	50	26.383
20	70	10	50	50	25
20	70	10	50	50	25.7035
20	70	10	50	50	25.7983
20	70	10	25	75	15.5342
20	70	10	25	75	23.1566
20	70	10	25	75	16.3988
20	70	10	25	75	11.1517
20	70	10	0	100	25.5524
20	70	10	0	100	7.68166
20	70	10	0	100	13.7463
20	70	10	0	100	13
20	60	20	100	0	15.2762
20	60	20	100	0	9.48328
20	60	20	100	0	4.03162
20	60	20	100	0	7.53012
20	60	20	75	25	7.83972
20	60	20	75	25	29.0887
20	60	20	75	25	26.015
20	60	20	75	25	28.1232
20	60	20	50	50	16.6667
20	60	20	50	50	32.9032
20	60	20	50	50	7.13376
20	60	20	50	50	36.8602
20	60	20	25	75	32.5479
20	60	20	25	75	29.5567
20	60	20	25	75	32.9668
20	60	20	25	75	36.6748
20	60	20	0	100	14.5014
20	60	20	0	100	22.7479
20	60	20	0	100	22.1166
20	60	20	0	100	16.1279
20	50	30	100	0	6.52866
20	50	30	100	0	21.3055
20	50	30	100	0	14.1989
20	50	30	100	0	25.2732
20	50	30	75	25	35.7447
20	50	30	75	25	5.94937
20	50	30	75	25	10.3354
20	50	30	75	25	20.0792
20	50	30	50	50	19.726
20	50	30	50	50	16.1838
20	50	30	50	50	36.2802
20	50	30	50	50	31.5608
20	50	30	25	75	19.0805
20	50	30	25	75	21.9681
20	50	30	25	75	35.1157
20	50	30	25	75	36.0045
20	50	30	0	100	20.4505
20	70	10	100	0	24.6749
20	70	10	100	0	18.1908
20	70	10	100	0	10.4598
20	70	10	100	0	11.6041
20	70	10	75	25	30.0456
20	70	10	75	25	33.3924
20	70	10	75	25	31.1528
20	70	10	75	25	28.4938
20	70	10	50	50	32.1569
20	70	10	50	50	33.2558
20	70	10	50	50	31.4428
20	70	10	50	50	35.2414
20	70	10	25	75	27.6386
20	70	10	25	75	17.0462
20	70	10	25	75	25.2161
20	70	10	25	75	27.5953
20	70	10	0	100	7.96923
20	70	10	0	100	31.6623
20	70	10	0	100	6.53251
20	70	10	0	100	31.6
20	60	20	100	0	27.6857
20	60	20	100	0	30.1102
20	60	20	100	0	29.5902
20	60	20	100	0	30.6684
20	60	20	75	25	28.4358
20	60	20	75	25	25.6764
20	60	20	75	25	32.1563
20	60	20	75	25	19.4609
20	60	20	50	50	28.151
20	60	20	50	50	28.6053
20	60	20	50	50	35.0718
20	60	20	50	50	37.2769
20	60	20	25	75	24.4562
20	60	20	25	75	24.5125
20	60	20	25	75	25.0824
20	60	20	25	75	19.0811
20	60	20	0	100	28.6792
20	60	20	0	100	29.1076
20	60	20	0	100	36.2745
20	60	20	0	100	28.4595
20	50	30	100	0	27.0725
20	50	30	100	0	23.6096
20	50	30	100	0	27.5714
20	50	30	100	0	24.3069
20	50	30	75	25	33.8333
20	50	30	75	25	26.0526
20	50	30	75	25	25.5
20	50	30	75	25	18.4958
20	50	30	50	50	36.4532
20	50	30	50	50	30.9264
20	50	30	50	50	30.9677
20	50	30	50	50	22.6836
20	50	30	25	75	20.0552
20	50	30	25	75	28.7348
20	50	30	25	75	30.4866
20	50	30	25	75	30.5305
20	50	30	0	100	23.7758
20	50	30	0	100	28.0157
20	50	30	0	100	34.8232
20	50	30	0	100	29.456
20	60	20	100	0	25.533
20	60	20	100	0	24.2377
20	60	20	100	0	23.2982
20	60	20	100	0	10.9145
20	60	20	50	50	35.0557
20	60	20	50	50	38.0088
20	60	20	50	50	38.4407
20	60	20	50	50	33.6232
20	60	20	0	100	30.2821
20	60	20	0	100	9.89967
20	60	20	0	100	33.8038
20	60	20	0	100	10
20	50	30	0	100	30.9296
20	50	30	0	100	23.2493
20	50	30	0	100	32.7041
20	50	30	0	100	28.5904

## Sheet: Figure 1e
Diet % Protein	Diet % Carbs	Diet % Fat	Carbs % Glu	Carbs % Fru	Gonadal white fat pad weight
20	70	10	100	0	8.94737
20	70	10	100	0	8.62676
20	70	10	100	0	15.6782
20	70	10	100	0	11.512
20	70	10	75	25	17.4096
20	70	10	75	25	17.8717
20	70	10	75	25	17.8908
20	70	10	75	25	18.2865
20	70	10	50	50	13.3439
20	70	10	50	50	18
20	70	10	50	50	22.6241
20	70	10	50	50	19.5515
20	70	10	25	75	23.6869
20	70	10	25	75	21.9474
20	70	10	25	75	12.6299
20	70	10	25	75	13.7459
20	70	10	0	100	6.74242
20	70	10	0	100	23.628
20	70	10	0	100	15.6825
20	70	10	0	100	20
20	60	20	100	0	21.3081
20	60	20	100	0	9.93174
20	60	20	100	0	7.80069
20	60	20	100	0	19.4167
20	60	20	75	25	15
20	60	20	75	25	20.3866
20	60	20	75	25	23.2487
20	60	20	75	25	30.4963
20	60	20	50	50	27.7327
20	60	20	50	50	9.82249
20	60	20	50	50	32.046
20	60	20	50	50	11.3353
20	60	20	25	75	18.3378
20	60	20	25	75	20.6933
20	60	20	25	75	17.1053
20	60	20	25	75	19.8232
20	60	20	0	100	17.3901
20	60	20	0	100	27.4314
20	60	20	0	100	9.36877
20	60	20	0	100	15.3869
20	50	30	100	0	18.4
20	50	30	100	0	20.5352
20	50	30	100	0	11.7125
20	50	30	100	0	23.9726
20	50	30	75	25	27.1948
20	50	30	75	25	29.2056
20	50	30	75	25	29.0078
20	50	30	75	25	22.9178
20	50	30	50	50	17.9747
20	50	30	50	50	21.8863
20	50	30	50	50	8.76582
20	50	30	50	50	19.7199
20	50	30	25	75	16.2209
20	50	30	25	75	26.5079
20	50	30	25	75	25.8782
20	50	30	25	75	25.0652
20	50	30	0	100	17.8249
20	50	30	0	100	25.1494
20	50	30	0	100	20.0562
20	50	30	0	100	6.88963
20	70	10	100	0	13.6095
20	70	10	100	0	8.3959
20	70	10	100	0	5.48701
20	70	10	100	0	18.102
20	70	10	75	25	24.4562
20	70	10	75	25	26.5116
20	70	10	75	25	24.7658
20	70	10	75	25	26.6584
20	70	10	50	50	26.5491
20	70	10	50	50	28.6571
20	70	10	50	50	22.6279
20	70	10	50	50	16.9657
20	70	10	25	75	19.0793
20	70	10	25	75	21.8847
20	70	10	25	75	21.1376
20	70	10	25	75	17.8866
20	70	10	0	100	19.5109
20	70	10	0	100	9.64286
20	70	10	0	100	18.2514
20	70	10	0	100	13.9939
20	60	20	100	0	22.9136
20	60	20	100	0	19.697
20	60	20	100	0	7.62774
20	60	20	100	0	11.3314
20	60	20	75	25	14.2628
20	60	20	75	25	17.0312
20	60	20	75	25	24.3192
20	60	20	75	25	27.6517
20	60	20	50	50	22.0102
20	60	20	50	50	24.2888
20	60	20	50	50	10.1227
20	60	20	50	50	13.195
20	60	20	25	75	29.5062
20	60	20	25	75	25.7143
20	60	20	25	75	26.5877
20	60	20	25	75	31.2584
20	60	20	0	100	17.4394
20	60	20	0	100	25.775
20	60	20	0	100	19.4571
20	60	20	0	100	14.5752
20	50	30	100	0	12.0544
20	50	30	100	0	23.8283
20	50	30	100	0	16.8782
20	50	30	100	0	25.4084
20	50	30	75	25	26.7019
20	50	30	75	25	12.8451
20	50	30	75	25	15.3652
20	50	30	75	25	24.8966
20	50	30	50	50	21.201
20	50	30	50	50	23.2576
20	50	30	50	50	25.1435
20	50	30	50	50	25.8794
20	50	30	25	75	25.0627
20	50	30	25	75	28.2324
20	50	30	25	75	32.0096
20	50	30	25	75	23.4864
20	50	30	0	100	21.9382
20	70	10	100	0	25.935
20	70	10	100	0	21.0405
20	70	10	100	0	10.6762
20	70	10	100	0	13.5514
20	70	10	75	25	20.1099
20	70	10	75	25	26.2651
20	70	10	75	25	21.906
20	70	10	75	25	23.3019
20	70	10	50	50	20.3687
20	70	10	50	50	26.1874
20	70	10	50	50	22.0384
20	70	10	50	50	19.7021
20	70	10	25	75	23.3551
20	70	10	25	75	11.3947
20	70	10	25	75	20.554
20	70	10	25	75	22.5
20	70	10	0	100	12.4047
20	70	10	0	100	24.15
20	70	10	0	100	6.78788
20	70	10	0	100	22.8678
20	60	20	100	0	25.7816
20	60	20	100	0	25.0614
20	60	20	100	0	26.9347
20	60	20	100	0	21.9718
20	60	20	75	25	25.9277
20	60	20	75	25	23.4204
20	60	20	75	25	25.6174
20	60	20	75	25	18.2396
20	60	20	50	50	21.4679
20	60	20	50	50	21.5526
20	60	20	50	50	27.1861
20	60	20	50	50	21.4639
20	60	20	25	75	23.4243
20	60	20	25	75	25.7317
20	60	20	25	75	24.6134
20	60	20	25	75	22.1823
20	60	20	0	100	23.9563
20	60	20	0	100	26.18
20	60	20	0	100	23.9019
20	60	20	0	100	22.2193
20	50	30	100	0	22.2277
20	50	30	100	0	28.6698
20	50	30	100	0	23.9152
20	50	30	100	0	22.9148
20	50	30	75	25	22.7682
20	50	30	75	25	20.9072
20	50	30	75	25	17.4836
20	50	30	75	25	24.4963
20	50	30	50	50	28.8646
20	50	30	50	50	24.988
20	50	30	50	50	20.1268
20	50	30	50	50	20.6701
20	50	30	25	75	27.875
20	50	30	25	75	22.537
20	50	30	25	75	28.7768
20	50	30	25	75	25.9815
20	50	30	0	100	25.1832
20	50	30	0	100	32.0595
20	50	30	0	100	26.0714
20	50	30	0	100	25.6092
20	60	20	100	0	24.0899
20	60	20	100	0	23.9905
20	60	20	100	0	25.2153
20	60	20	100	0	18.0519
20	60	20	50	50	24.9299
20	60	20	50	50	23.2731
20	60	20	50	50	18.664
20	60	20	50	50	25.7016
20	60	20	0	100	27.478
20	60	20	0	100	16.9527
20	60	20	0	100	28.1264
20	60	20	0	100	11.7667
20	50	30	0	100	26.5252
20	50	30	0	100	23.2452
20	50	30	0	100	26.7206
20	50	30	0	100	25.2758

## Sheet: Figure 1f
Diet % Protein	Diet % Carbs	Diet % Fat	Carbs % Glu	Carbs % Fru	Interscapular brown fat pad weight
20	70	10	100	0	0.949248
20	70	10	100	0	0.977113
20	70	10	100	0	1.28549
20	70	10	100	0	0.996564
20	70	10	75	25	1.16717
20	70	10	75	25	1.1516
20	70	10	75	25	1.73077
20	70	10	75	25	1.10955
20	70	10	50	50	1.34554
20	70	10	50	50	1.3125
20	70	10	50	50	1.46572
20	70	10	50	50	0.98285
20	70	10	25	75	2.03283
20	70	10	25	75	1.51316
20	70	10	25	75	1.41234
20	70	10	25	75	1.12378
20	70	10	0	100	0.776515
20	70	10	0	100	1.24238
20	70	10	0	100	0.995822
20	70	10	0	100	1.30342
20	60	20	100	0	1.35174
20	60	20	100	0	0.989761
20	60	20	100	0	0.713058
20	60	20	100	0	1.05556
20	60	20	75	25	1.60618
20	60	20	75	25	1.57216
20	60	20	75	25	1.30076
20	60	20	75	25	1.59429
20	60	20	50	50	1.78998
20	60	20	50	50	0.650888
20	60	20	50	50	1.83908
20	60	20	50	50	0.756677
20	60	20	25	75	1.3807
20	60	20	25	75	1.20667
20	60	20	25	75	0.811404
20	60	20	25	75	1.3447
20	60	20	0	100	1.0783
20	60	20	0	100	1.25312
20	60	20	0	100	0.664452
20	60	20	0	100	0.94494
20	50	30	100	0	0.985714
20	50	30	100	0	1.47887
20	50	30	100	0	0.818043
20	50	30	100	0	1.04795
20	50	30	75	25	1.48701
20	50	30	75	25	1.58879
20	50	30	75	25	1.05744
20	50	30	75	25	0.895225
20	50	30	50	50	1.5
20	50	30	50	50	1.14341
20	50	30	50	50	0.577532
20	50	30	50	50	1.12745
20	50	30	25	75	1.09012
20	50	30	25	75	1.34921
20	50	30	25	75	1.08899
20	50	30	25	75	1.53261
20	50	30	0	100	0.911017
20	50	30	0	100	1.28736
20	50	30	0	100	1.22191
20	50	30	0	100	0.69398
20	70	10	100	0	1.02811
20	70	10	100	0	1.02389
20	70	10	100	0	0.852273
20	70	10	100	0	1.23229
20	70	10	75	25	1.27321
20	70	10	75	25	1.29651
20	70	10	75	25	1.19146
20	70	10	75	25	1.36757
20	70	10	50	50	1.24685
20	70	10	50	50	1.29496
20	70	10	50	50	1.72674
20	70	10	50	50	1.55013
20	70	10	25	75	1.31714
20	70	10	25	75	1.75721
20	70	10	25	75	1.09788
20	70	10	25	75	1.2049
20	70	10	0	100	1.36549
20	70	10	0	100	0.925325
20	70	10	0	100	1.17486
20	70	10	0	100	0.846037
20	60	20	100	0	1.17284
20	60	20	100	0	1.05372
20	60	20	100	0	0.611314
20	60	20	100	0	0.963173
20	60	20	75	25	1.16987
20	60	20	75	25	1.93638
20	60	20	75	25	1.81925
20	60	20	75	25	1.37203
20	60	20	50	50	1.32952
20	60	20	50	50	1.55908
20	60	20	50	50	0.912577
20	60	20	50	50	2.29772
20	60	20	25	75	1.2037
20	60	20	25	75	1.37188
20	60	20	25	75	0.888626
20	60	20	25	75	1.32584
20	60	20	0	100	0.943396
20	60	20	0	100	1.1875
20	60	20	0	100	1.11429
20	60	20	0	100	0.866013
20	50	30	100	0	0.777946
20	50	30	100	0	1.3051
20	50	30	100	0	0.945431
20	50	30	100	0	1.8819
20	50	30	75	25	1.31607
20	50	30	75	25	1.17606
20	50	30	75	25	0.751404
20	50	30	75	25	1.45977
20	50	30	50	50	1.22715
20	50	30	50	50	1.22475
20	50	30	50	50	1.71634
20	50	30	50	50	1.12437
20	50	30	25	75	1.19048
20	50	30	25	75	1.25908
20	50	30	25	75	1.11842
20	50	30	25	75	1.71712
20	50	30	0	100	0.793539
20	70	10	100	0	1.71409
20	70	10	100	0	1.18497
20	70	10	100	0	1.12989
20	70	10	100	0	1.17601
20	70	10	75	25	2.68681
20	70	10	75	25	1.8253
20	70	10	75	25	1.72977
20	70	10	75	25	2.05189
20	70	10	50	50	2.03917
20	70	10	50	50	1.8573
20	70	10	50	50	1.42686
20	70	10	50	50	1.85638
20	70	10	25	75	2.13508
20	70	10	25	75	1.50593
20	70	10	25	75	1.14266
20	70	10	25	75	1.18886
20	70	10	0	100	0.945748
20	70	10	0	100	1.78125
20	70	10	0	100	0.840909
20	70	10	0	100	1.67082
20	60	20	100	0	1.71836
20	60	20	100	0	1.60319
20	60	20	100	0	1.44472
20	60	20	100	0	1.31455
20	60	20	75	25	1.25904
20	60	20	75	25	2.13777
20	60	20	75	25	1.55569
20	60	20	75	25	1.25917
20	60	20	50	50	1.42775
20	60	20	50	50	1.46053
20	60	20	50	50	1.59091
20	60	20	50	50	2.83505
20	60	20	25	75	1.2469
20	60	20	25	75	1.81098
20	60	20	25	75	1.43686
20	60	20	25	75	1.70863
20	60	20	0	100	1.46238
20	60	20	0	100	1.21655
20	60	20	0	100	1.21495
20	60	20	0	100	1.6377
20	50	30	100	0	1.47896
20	50	30	100	0	1.39549
20	50	30	100	0	1.39027
20	50	30	100	0	1.3565
20	50	30	75	25	2.07082
20	50	30	75	25	1.85567
20	50	30	75	25	1.86543
20	50	30	75	25	1.22236
20	50	30	50	50	1.85044
20	50	30	50	50	1.92169
20	50	30	50	50	1.68076
20	50	30	50	50	1.27577
20	50	30	25	75	1.275
20	50	30	25	75	1.64376
20	50	30	25	75	1.74893
20	50	30	25	75	1.42032
20	50	30	0	100	1.00131
20	50	30	0	100	1.11556
20	50	30	0	100	1.35603
20	50	30	0	100	1.28736
20	60	20	100	0	1.73596
20	60	20	100	0	1.28266
20	60	20	100	0	1.4055
20	60	20	100	0	1.38312
20	60	20	50	50	2.26453
20	60	20	50	50	1.76205
20	60	20	50	50	1.78291
20	60	20	50	50	2.09911
20	60	20	0	100	1.41496
20	60	20	0	100	1.00592
20	60	20	0	100	1.65577
20	60	20	0	100	1.25833
20	50	30	0	100	1.30637
20	50	30	0	100	1.00962
20	50	30	0	100	1.05081
20	50	30	0	100	1.1271

## Sheet: Figure 1g
Diet % Protein	Diet % Carbs	Diet % Fat	Carbs % Glu	Carbs % Fru	Energy Expenditure / Lean mass
20	70	10	100	0	0.0881298
20	70	10	100	0	0.0900048
20	70	10	100	0	0.084289
20	70	10	75	25	0.0781594
20	70	10	75	25	0.0724269
20	70	10	75	25	0.0834569
20	70	10	50	50	0.0809076
20	70	10	50	50	0.0769319
20	70	10	50	50	0.072897
20	70	10	25	75	0.0795507
20	70	10	25	75	0.0766501
20	70	10	25	75	0.083076
20	70	10	0	100	0.0835987
20	70	10	0	100	0.0863265
20	70	10	0	100	0.0806723
20	60	20	100	0	0.0824261
20	60	20	100	0	0.0913841
20	60	20	100	0	0.0773347
20	60	20	75	25	0.0760175
20	60	20	75	25	0.0830443
20	60	20	75	25	0.0770609
20	60	20	50	50	0.0818656
20	60	20	50	50	0.0692002
20	60	20	50	50	0.0882168
20	60	20	25	75	0.0869172
20	60	20	25	75	0.0794518
20	60	20	25	75	0.0794461
20	60	20	0	100	0.0709528
20	60	20	0	100	0.0784745
20	60	20	0	100	0.0670384
20	50	30	100	0	0.0720759
20	50	30	100	0	0.08221
20	50	30	100	0	0.0754946
20	50	30	75	25	0.0747595
20	50	30	75	25	0.0827382
20	50	30	75	25	0.078482
20	50	30	50	50	0.0809623
20	50	30	50	50	0.0744953
20	50	30	50	50	0.0779974
20	50	30	25	75	0.0770557
20	50	30	25	75	0.0738877
20	50	30	25	75	0.0690467
20	50	30	0	100	0.0728182
20	50	30	0	100	0.073742
20	50	30	0	100	0.0828174
20	50	30	0	100	0.0784861
20	70	10	100	0	0.0710436
20	70	10	100	0	0.0899199
20	70	10	100	0	0.076315
20	70	10	75	25	0.0837195
20	70	10	75	25	0.0766076
20	70	10	75	25	0.0882425
20	70	10	50	50	0.0761526
20	70	10	50	50	0.0758511
20	70	10	50	50	0.0719449
20	70	10	25	75	0.0693717
20	70	10	25	75	0.0730318
20	70	10	25	75	0.0752012
20	60	20	0	100	0.073782
20	60	20	0	100	0.0744947
20	60	20	75	25	0.0820557
20	60	20	75	25	0.0873411
20	60	20	50	50	0.0764622
20	60	20	50	50	0.0900894
20	60	20	25	75	0.0810797
20	60	20	25	75	0.0781457
20	60	20	0	100	0.0730172
20	60	20	0	100	0.0725858
20	50	30	100	0	0.0668972
20	50	30	100	0	0.0710784
20	50	30	75	25	0.0795855
20	50	30	75	25	0.0737164
20	50	30	50	50	0.0678371
20	50	30	50	50	0.0665848
20	50	30	25	75	0.069021
20	50	30	25	75	0.0707579
20	50	30	0	100	0.0816734
20	70	10	100	0	0.0790142
20	70	10	75	25	0.0747743
20	70	10	50	50	0.0705237
20	70	10	25	75	0.0719981
20	70	10	0	100	0.0671431
20	60	20	100	0	0.0759985
20	60	20	100	0	0.0806588
20	60	20	75	25	0.0730199
20	60	20	50	50	0.0712062
20	60	20	25	75	0.0738416
20	60	20	0	100	0.0736489
20	50	30	100	0	0.079923
20	50	30	75	25	0.0794836
20	50	30	50	50	0.0811125
20	50	30	25	75	0.0683394
20	50	30	0	100	0.0751952
20	60	20	100	0	0.0600857
20	60	20	50	50	0.0671095
20	60	20	0	100	0.0939318
20	50	30	0	100	0.0675612

## Sheet: Figure 1h
Diet % Protein	Diet % Carbs	Diet % Fat	Carbs % Glu	Carbs % Fru	Plasma.FGF21
20	70	10	100	0	3946.55
20	70	10	100	0	1391.38
20	70	10	100	0	619.814
20	70	10	75	25	702.24
20	70	10	75	25	5377.67
20	70	10	75	25	702.24
20	70	10	50	50	2256.49
20	70	10	50	50	1947.52
20	70	10	50	50	437.02
20	70	10	25	75	1268.43
20	70	10	25	75	566.014
20	70	10	25	75	3271.39
20	70	10	0	100	1292.75
20	70	10	0	100	1349.85
20	70	10	0	100	1099.34
20	60	20	100	0	812.084
20	60	20	100	0	1169.36
20	60	20	100	0	364.64
20	60	20	100	0	336.968
20	60	20	75	25	625.724
20	60	20	75	25	540.06
20	60	20	75	25	663.842
20	60	20	75	25	855.16
20	60	20	50	50	1137.75
20	60	20	50	50	1243.94
20	60	20	25	75	2196.38
20	60	20	25	75	1007.54
20	60	20	25	75	267.942
20	60	20	0	100	939.78
20	50	30	100	0	739.57
20	50	30	100	0	419.78
20	50	30	100	0	884.032
20	50	30	75	25	1240.87
20	50	30	75	25	1493.45
20	50	30	75	25	427.068
20	50	30	75	25	1169.36
20	50	30	50	50	206.094
20	50	30	50	50	1671.87
20	50	30	50	50	319.792
20	50	30	25	75	767.512
20	50	30	25	75	2014.3
20	50	30	0	100	656.912
20	50	30	0	100	347.72
20	50	30	0	100	654.408
20	50	30	0	100	314.672
20	70	10	100	0	422.052
20	70	10	100	0	5350.7
20	70	10	100	0	6078.54
20	70	10	100	0	912.092
20	70	10	75	25	642.188
20	70	10	75	25	1426.65
20	70	10	75	25	915.572
20	70	10	75	25	713.956
20	70	10	50	50	1159.91
20	70	10	50	50	1559.3
20	70	10	50	50	1322.91
20	70	10	50	50	3253.4
20	70	10	25	75	1231.64
20	70	10	25	75	1414.93
20	70	10	25	75	837.576
20	70	10	25	75	249.406
20	70	10	0	100	1175.65
20	70	10	0	100	6506.87
20	70	10	0	100	759.968
20	70	10	0	100	482.846
20	60	20	100	0	1017.54
20	60	20	100	0	744.78
20	60	20	100	0	1118.61
20	60	20	75	25	925.98
20	60	20	75	25	950.076
20	60	20	50	50	252.048
20	60	20	50	50	1203.76
20	60	20	50	50	1990.31
20	60	20	25	75	1053.85
20	60	20	25	75	1678.55
20	60	20	25	75	575.414
20	60	20	0	100	475.17
20	60	20	0	100	865.794
20	60	20	0	100	487.146
20	60	20	0	100	1009.49
20	50	30	100	0	355.274
20	50	30	100	0	281.05
20	50	30	100	0	497.232
20	50	30	75	25	749.313
20	50	30	50	50	185.307
20	50	30	50	50	128.229
20	50	30	50	50	813.3
20	50	30	50	50	662.016
20	50	30	25	75	301.814
20	50	30	25	75	337.377
20	50	30	25	75	516.326
20	50	30	25	75	716.865
20	70	10	100	0	1978.5
20	70	10	100	0	2516.56
20	70	10	100	0	2130.52
20	70	10	100	0	670.308
20	70	10	75	25	1188.72
20	70	10	75	25	1240.09
20	70	10	75	25	708.702
20	70	10	50	50	1062.32
20	70	10	50	50	1617.56
20	70	10	50	50	884.007
20	70	10	25	75	3088.86
20	70	10	25	75	2132.83
20	70	10	25	75	1520.84
20	70	10	0	100	116.684
20	70	10	0	100	345.196
20	70	10	0	100	1680.89
20	60	20	100	0	984.141
20	60	20	100	0	2015.29
20	60	20	100	0	865.794
20	60	20	100	0	276.654
20	60	20	75	25	994.293
20	60	20	75	25	1014.54
20	60	20	75	25	979.056
20	60	20	75	25	557.535
20	60	20	50	50	639.78
20	60	20	50	50	768.096
20	60	20	50	50	1146.86
20	60	20	25	75	927.921
20	60	20	25	75	1183.81
20	60	20	25	75	907.308
20	60	20	25	75	558.952
20	60	20	0	100	1042.25
20	60	20	0	100	938.193
20	60	20	0	100	868.401
20	50	30	100	0	755.53
20	50	30	100	0	1004.42
20	50	30	100	0	1017.06
20	50	30	100	0	1418.83
20	50	30	75	25	1317.72
20	50	30	75	25	989.217
20	50	30	75	25	417.162
20	50	30	50	50	904.725
20	50	30	50	50	1014.54
20	50	30	50	50	1394.56
20	50	30	25	75	267.942
20	50	30	25	75	1722.97
20	50	30	25	75	1504.26
20	50	30	25	75	852.735
20	50	30	0	100	449.044
20	50	30	0	100	1171.52
20	50	30	0	100	1611.05
20	50	30	0	100	876.21
20	60	20	100	0	1160.49
20	60	20	100	0	1270.98
20	60	20	50	50	3525.06
20	60	20	50	50	1040.75
20	60	20	50	50	2483.94
20	60	20	50	50	3769.74
20	60	20	0	100	1965.04
20	60	20	0	100	1724.11
20	50	30	0	100	1061.27
20	50	30	0	100	1315.12
20	50	30	0	100	1191.45
20	50	30	0	100	1419.4

## Sheet: Figure 2a
Diet % Protein	Diet % Carbs	Diet % Fat	Carbs % Glu	Carbs % Fru	ITT (w15-16) (AUC)
20	70	10	100	0	212.25
20	70	10	100	0	179.25
20	70	10	100	0	320.25
20	70	10	100	0	251.25
20	70	10	75	25	417.75
20	70	10	75	25	408
20	70	10	75	25	323.25
20	70	10	75	25	396
20	70	10	50	50	641.25
20	70	10	50	50	372.75
20	70	10	50	50	450
20	70	10	50	50	377.25
20	70	10	25	75	511.5
20	70	10	25	75	411
20	70	10	25	75	234.75
20	70	10	25	75	371.25
20	70	10	0	100	235.5
20	70	10	0	100	321.75
20	70	10	0	100	441
20	70	10	0	100	354.75
20	60	20	100	0	412.5
20	60	20	100	0	294
20	60	20	100	0	343.5
20	60	20	100	0	524.25
20	60	20	75	25	396
20	60	20	75	25	433.5
20	60	20	75	25	438.75
20	60	20	75	25	408
20	60	20	50	50	475.5
20	60	20	50	50	337.5
20	60	20	50	50	466.5
20	60	20	50	50	316.5
20	60	20	25	75	369
20	60	20	25	75	406.5
20	60	20	25	75	368.25
20	60	20	25	75	496.5
20	60	20	0	100	319.5
20	60	20	0	100	366
20	60	20	0	100	327.75
20	60	20	0	100	432.75
20	50	30	100	0	391.5
20	50	30	100	0	475.5
20	50	30	100	0	295.5
20	50	30	100	0	408.75
20	50	30	75	25	423
20	50	30	75	25	456.75
20	50	30	75	25	390.75
20	50	30	75	25	419.25
20	50	30	50	50	306.75
20	50	30	50	50	429.75
20	50	30	50	50	297.75
20	50	30	50	50	351.75
20	50	30	25	75	346.5
20	50	30	25	75	391.5
20	50	30	25	75	406.5
20	50	30	25	75	580.5
20	50	30	0	100	432.75
20	50	30	0	100	330.75
20	50	30	0	100	396
20	50	30	0	100	301.5
20	70	10	100	0	441
20	70	10	100	0	195
20	70	10	100	0	168.75
20	70	10	100	0	426.75
20	70	10	75	25	633
20	70	10	75	25	444
20	70	10	75	25	525.75
20	70	10	75	25	522
20	70	10	50	50	504
20	70	10	50	50	504.75
20	70	10	50	50	495
20	70	10	50	50	380.25
20	70	10	25	75	432
20	70	10	25	75	540.75
20	70	10	25	75	439.5
20	70	10	25	75	435
20	70	10	0	100	450.75
20	70	10	0	100	153.75
20	70	10	0	100	436.5
20	70	10	0	100	529.5
20	60	20	100	0	309
20	60	20	100	0	294
20	60	20	100	0	249
20	60	20	100	0	282
20	60	20	75	25	292.5
20	60	20	75	25	499.5
20	60	20	75	25	390.75
20	60	20	75	25	379.5
20	60	20	50	50	342.75
20	60	20	50	50	391.5
20	60	20	50	50	249
20	60	20	50	50	510
20	60	20	25	75	351.75
20	60	20	25	75	344.25
20	60	20	25	75	350.25
20	60	20	25	75	522.75
20	60	20	0	100	385.5
20	60	20	0	100	343.5
20	60	20	0	100	357.75
20	60	20	0	100	299.25
20	50	30	100	0	418.5
20	50	30	100	0	398.25
20	50	30	100	0	409.5
20	50	30	100	0	444
20	50	30	75	25	483.75
20	50	30	75	25	330
20	50	30	75	25	375.75
20	50	30	75	25	570
20	50	30	50	50	429.75
20	50	30	50	50	414
20	50	30	50	50	563.25
20	50	30	50	50	459
20	50	30	25	75	399.75
20	50	30	25	75	699.75
20	50	30	25	75	498.75
20	50	30	25	75	500.25
20	50	30	0	100	382.5
20	70	10	100	0	617.25
20	70	10	100	0	346.5
20	70	10	100	0	168
20	70	10	100	0	351
20	70	10	75	25	441.75
20	70	10	75	25	494.25
20	70	10	75	25	498
20	70	10	75	25	563.25
20	70	10	50	50	435
20	70	10	50	50	516.75
20	70	10	50	50	464.25
20	70	10	50	50	535.5
20	70	10	25	75	406.5
20	70	10	25	75	243.75
20	70	10	25	75	449.25
20	70	10	25	75	463.5
20	70	10	0	100	364.5
20	70	10	0	100	420.75
20	70	10	0	100	325.5
20	70	10	0	100	540
20	60	20	100	0	523.5
20	60	20	100	0	504.75
20	60	20	100	0	471.75
20	60	20	100	0	464.25
20	60	20	75	25	496.5
20	60	20	75	25	456.75
20	60	20	75	25	539.25
20	60	20	75	25	444.75
20	60	20	50	50	553.5
20	60	20	50	50	519
20	60	20	50	50	426
20	60	20	50	50	442.5
20	60	20	25	75	475.5
20	60	20	25	75	441.75
20	60	20	25	75	520.5
20	60	20	25	75	464.25
20	60	20	0	100	430.5
20	60	20	0	100	444
20	60	20	0	100	531.75
20	60	20	0	100	362.25
20	50	30	100	0	471.75
20	50	30	100	0	394.5
20	50	30	100	0	512.25
20	50	30	100	0	450.75
20	50	30	75	25	483.75
20	50	30	75	25	477.75
20	50	30	75	25	457.5
20	50	30	75	25	411
20	50	30	50	50	506.25
20	50	30	50	50	516.75
20	50	30	50	50	588
20	50	30	50	50	472.5
20	50	30	25	75	408.75
20	50	30	25	75	521.25
20	50	30	25	75	525.75
20	50	30	25	75	472.5
20	50	30	0	100	445.5
20	50	30	0	100	489
20	50	30	0	100	537.75
20	50	30	0	100	566.25
20	60	20	100	0	463.5
20	60	20	100	0	374.25
20	60	20	100	0	351.75
20	60	20	100	0	366
20	60	20	50	50	366
20	60	20	50	50	479.25
20	60	20	50	50	522
20	60	20	50	50	372.75
20	60	20	0	100	473.25
20	60	20	0	100	304.5
20	60	20	0	100	418.5
20	60	20	0	100	169.5
20	50	30	0	100	462
20	50	30	0	100	434.25
20	50	30	0	100	655.5
20	50	30	0	100	470.25

## Sheet: Figure 2b
Diet % Protein	Diet % Carbs	Diet % Fat	Carbs % Glu	Carbs % Fru	Fasting glc x insulin (w12-14)
20	70	10	100	0	2.02492
20	70	10	100	0	0.904631
20	70	10	100	0	5.21387
20	70	10	100	0	1.50868
20	70	10	75	25	10.4092
20	70	10	75	25	14.6547
20	70	10	75	25	7.86106
20	70	10	75	25	6.66124
20	70	10	50	50	7.88327
20	70	10	50	50	4.61571
20	70	10	50	50	18.5163
20	70	10	50	50	10.105
20	70	10	25	75	10.812
20	70	10	25	75	16.1299
20	70	10	25	75	1.35501
20	70	10	25	75	4.22217
20	70	10	0	100	1.9604
20	70	10	0	100	5.27831
20	70	10	0	100	11.6926
20	70	10	0	100	4.30734
20	60	20	100	0	15.414
20	60	20	100	0	5.38607
20	60	20	100	0	5.39404
20	60	20	100	0	13.7914
20	60	20	75	25	12.6607
20	60	20	75	25	15.3406
20	60	20	75	25	13.0721
20	60	20	75	25	20.5266
20	60	20	50	50	16.4976
20	60	20	50	50	2.87548
20	60	20	50	50	18.5367
20	60	20	50	50	3.54268
20	60	20	25	75	4.23413
20	60	20	25	75	14.5825
20	60	20	25	75	4.75292
20	60	20	25	75	10.0063
20	60	20	0	100	5.20267
20	60	20	0	100	13.8281
20	60	20	0	100	2.44531
20	60	20	0	100	7.357
20	50	30	100	0	7.01358
20	50	30	100	0	14.1053
20	50	30	100	0	4.59236
20	50	30	100	0	8.63002
20	50	30	75	25	13.2205
20	50	30	75	25	10.5596
20	50	30	75	25	8.13635
20	50	30	75	25	5.48541
20	50	30	50	50	5.00469
20	50	30	50	50	15.0126
20	50	30	50	50	4.3443
20	50	30	50	50	5.92498
20	50	30	25	75	7.11296
20	50	30	25	75	12.625
20	50	30	25	75	13.0289
20	50	30	25	75	30.922
20	50	30	0	100	8.11455
20	50	30	0	100	16.1074
20	50	30	0	100	9.10799
20	50	30	0	100	3.79829
20	70	10	100	0	9.35581
20	70	10	100	0	2.8124
20	70	10	100	0	4.23851
20	70	10	100	0	8.3131
20	70	10	75	25	17.8709
20	70	10	75	25	16.89
20	70	10	75	25	18.8503
20	70	10	75	25	22.2282
20	70	10	50	50	28.3256
20	70	10	50	50	23.9074
20	70	10	50	50	23.5353
20	70	10	50	50	5.96492
20	70	10	25	75	10.2704
20	70	10	25	75	26.6498
20	70	10	25	75	9.26461
20	70	10	25	75	8.9291
20	70	10	0	100	17.1712
20	70	10	0	100	1.66652
20	70	10	0	100	8.24285
20	70	10	0	100	4.99306
20	60	20	100	0	16.7078
20	60	20	100	0	6.45429
20	60	20	100	0	3.93953
20	60	20	100	0	8.18802
20	60	20	75	25	9.14052
20	60	20	75	25	51.6953
20	60	20	75	25	21.8237
20	60	20	75	25	16.0805
20	60	20	50	50	15.7621
20	60	20	50	50	36.9509
20	60	20	50	50	4.52148
20	60	20	50	50	56.8742
20	60	20	25	75	30.5752
20	60	20	25	75	32.19
20	60	20	25	75	19.5936
20	60	20	25	75	23.1665
20	60	20	0	100	9.70015
20	60	20	0	100	23.7912
20	60	20	0	100	12.2348
20	60	20	0	100	11.0758
20	50	30	100	0	11.145
20	50	30	100	0	29.4338
20	50	30	100	0	39.7853
20	50	30	100	0	77.1104
20	50	30	75	25	42.8756
20	50	30	75	25	7.99994
20	50	30	75	25	28.4806
20	50	30	75	25	33.7818
20	50	30	50	50	83.8113
20	50	30	50	50	20.5728
20	50	30	50	50	48.9613
20	50	30	50	50	29.4415
20	50	30	25	75	23.0837
20	50	30	25	75	56.5042
20	50	30	25	75	34.1544
20	50	30	25	75	57.6506
20	50	30	0	100	13.8343
20	70	10	100	0	18.6304
20	70	10	100	0	8.45315
20	70	10	100	0	1.82208
20	70	10	100	0	6.99401
20	70	10	75	25	63.0748
20	70	10	75	25	28.5727
20	70	10	75	25	21.6062
20	70	10	75	25	41.8342
20	70	10	50	50	30.6339
20	70	10	50	50	42.1508
20	70	10	50	50	43.2103
20	70	10	50	50	38.964
20	70	10	25	75	35.5096
20	70	10	25	75	3.40369
20	70	10	25	75	16.3971
20	70	10	25	75	21.1557
20	70	10	0	100	12.4445
20	70	10	0	100	32.1123
20	70	10	0	100	19.0856
20	70	10	0	100	25.4911
20	60	20	100	0	13.0141
20	60	20	100	0	9.40835
20	60	20	100	0	13.9461
20	60	20	100	0	28.4091
20	60	20	75	25	18.6985
20	60	20	75	25	20.9499
20	60	20	75	25	30.4742
20	60	20	75	25	21.4023
20	60	20	50	50	32.4096
20	60	20	50	50	22.8374
20	60	20	50	50	36.9791
20	60	20	50	50	38.152
20	60	20	25	75	44.9573
20	60	20	25	75	28.1201
20	60	20	25	75	24.142
20	60	20	25	75	23.4857
20	60	20	0	100	33.1373
20	60	20	0	100	32.0635
20	60	20	0	100	22.5806
20	60	20	0	100	11.4045
20	50	30	100	0	22.1268
20	50	30	100	0	23.3118
20	50	30	100	0	19.394
20	50	30	100	0	31.7961
20	50	30	75	25	53.0344
20	50	30	75	25	40.5718
20	50	30	75	25	42.4181
20	50	30	75	25	11.5458
20	50	30	50	50	33.618
20	50	30	50	50	25.139
20	50	30	50	50	34.3473
20	50	30	50	50	14.9237
20	50	30	25	75	41.2001
20	50	30	25	75	25.575
20	50	30	25	75	53.1453
20	50	30	25	75	26.0961
20	50	30	0	100	21.5842
20	50	30	0	100	25.3456
20	50	30	0	100	40.964
20	50	30	0	100	28.1776
20	60	20	100	0	13.3695
20	60	20	100	0	17.8454
20	60	20	100	0	18.2003
20	60	20	100	0	6.56879
20	60	20	50	50	39.3108
20	60	20	50	50	25.2492
20	60	20	50	50	26.869
20	60	20	50	50	8.98866
20	60	20	0	100	11.1597
20	60	20	0	100	0.235262
20	60	20	0	100	17.5243
20	60	20	0	100	1.30303
20	50	30	0	100	6.81873
20	50	30	0	100	8.0365
20	50	30	0	100	18.2816
20	50	30	0	100	35.4438

## Sheet: Figure 2c
Diet % Protein	Diet % Carbs	Diet % Fat	Carbs % Glu	Carbs % Fru	Fat Mass	Fasting gluc x fasting insulin
20	70	10	100	0	2.25	2.02492
20	70	10	100	0	1.9	0.904631
20	70	10	100	0	4.49	5.21387
20	70	10	100	0	2.55	1.50868
20	70	10	75	25	3.72	10.4092
20	70	10	75	25	3.98	14.6547
20	70	10	75	25	6.21	7.86106
20	70	10	75	25	5.5	6.66123
20	70	10	50	50	2.75	7.88327
20	70	10	50	50	4.89	4.61571
20	70	10	50	50	7.92	18.5163
20	70	10	50	50	5.11	10.105
20	70	10	25	75	8.22	10.812
20	70	10	25	75	6.73	16.1299
20	70	10	25	75	3.17	1.35501
20	70	10	25	75	2.61	4.22217
20	70	10	0	100	1.07	1.9604
20	70	10	0	100	6.73	5.27832
20	70	10	0	100	4.58	11.6926
20	70	10	0	100	4.81	4.30734
20	60	20	100	0	4.84	15.414
20	60	20	100	0	1.96	5.38607
20	60	20	100	0	1.63	5.39404
20	60	20	100	0	6.71	13.7914
20	60	20	75	25	4.03	12.6607
20	60	20	75	25	5.89	15.3406
20	60	20	75	25	6.12	13.0721
20	60	20	75	25	11.86	20.5266
20	60	20	50	50	11.44	16.4977
20	60	20	50	50	2.08	2.87548
20	60	20	50	50	11.4	18.5367
20	60	20	50	50	2.58	3.54268
20	60	20	25	75	3.42	4.23413
20	60	20	25	75	8.14	14.5825
20	60	20	25	75	4.54	4.75292
20	60	20	25	75	5.83	10.0063
20	60	20	0	100	3.17	5.20267
20	60	20	0	100	7.43	13.8281
20	60	20	0	100	1.1	2.44531
20	60	20	0	100	2.47	7.357
20	50	30	100	0	5.12	7.01358
20	50	30	100	0	6.13	14.1053
20	50	30	100	0	1.98	4.59236
20	50	30	100	0	5.55	8.63002
20	50	30	75	25	8.47	13.2205
20	50	30	75	25	12.79	10.5596
20	50	30	75	25	9.95	8.13635
20	50	30	75	25	6.43	5.48541
20	50	30	50	50	3.88	5.00469
20	50	30	50	50	5.73	15.0126
20	50	30	50	50	3.19	4.3443
20	50	30	50	50	2.56	5.92498
20	50	30	25	75	2.82	7.11296
20	50	30	25	75	6.29	12.625
20	50	30	25	75	6.52	13.0289
20	50	30	25	75	10.18	30.922
20	50	30	0	100	2.54	8.11455
20	50	30	0	100	7.09	16.1074
20	50	30	0	100	7.17	9.10799
20	50	30	0	100	0.84	3.79829
20	70	10	100	0	3.61	9.35581
20	70	10	100	0	2.86	2.8124
20	70	10	100	0	2.08	4.23851
20	70	10	100	0	5.2	8.3131
20	70	10	75	25	9.31	17.871
20	70	10	75	25	12.38	16.89
20	70	10	75	25	9.49	18.8503
20	70	10	75	25	11.86	22.2282
20	70	10	50	50	9.92	28.3256
20	70	10	50	50	9.95	23.9074
20	70	10	50	50	10.23	23.5353
20	70	10	50	50	9.21	5.96492
20	70	10	25	75	5.67	10.2704
20	70	10	25	75	9.17	26.6498
20	70	10	25	75	5.51	9.26461
20	70	10	25	75	3.97	8.9291
20	70	10	0	100	9.02	17.1712
20	70	10	0	100	2.22	1.66652
20	70	10	0	100	4.66	8.24285
20	70	10	0	100	4.29	4.99306
20	60	20	100	0	5.53	16.7078
20	60	20	100	0	3.12	6.45429
20	60	20	100	0	1.02	3.93953
20	60	20	100	0	2.5	8.18802
20	60	20	75	25	2.25	9.14052
20	60	20	75	25	12.13	51.6953
20	60	20	75	25	10.38	21.8237
20	60	20	75	25	9.59	16.0805
20	60	20	50	50	6.05	15.7621
20	60	20	50	50	13.26	36.9509
20	60	20	50	50	2.24	4.52148
20	60	20	50	50	17.14	56.8742
20	60	20	25	75	11.88	30.5752
20	60	20	25	75	12	32.19
20	60	20	25	75	12.89	19.5936
20	60	20	25	75	15.11	23.1665
20	60	20	0	100	5.09	9.70015
20	60	20	0	100	8.03	23.7912
20	60	20	0	100	7.21	12.2348
20	60	20	0	100	4.79	11.0758
20	50	30	100	0	2.05	11.145
20	50	30	100	0	8.16	29.4338
20	50	30	100	0	5.14	39.7854
20	50	30	100	0	10.64	77.1104
20	50	30	75	25	15.12	42.8756
20	50	30	75	25	1.88	7.99994
20	50	30	75	25	3.39	28.4806
20	50	30	75	25	7.61	33.7818
20	50	30	50	50	7.2	83.8113
20	50	30	50	50	5.81	20.5728
20	50	30	50	50	15.02	48.9613
20	50	30	50	50	11.93	29.4415
20	50	30	25	75	6.64	23.0837
20	50	30	25	75	8.26	56.5042
20	50	30	25	75	13.66	34.1544
20	50	30	25	75	15.95	57.6506
20	50	30	0	100	6.81	13.8343
20	70	10	100	0	7.97	18.6304
20	70	10	100	0	5.53	8.45315
20	70	10	100	0	2.73	1.82208
20	70	10	100	0	3.4	6.99401
20	70	10	75	25	13.19	63.0748
20	70	10	75	25	13.19	28.5727
20	70	10	75	25	11.62	21.6062
20	70	10	75	25	11.54	41.8342
20	70	10	50	50	13.12	30.6339
20	70	10	50	50	14.3	42.1508
20	70	10	50	50	12.64	43.2103
20	70	10	50	50	15.33	38.964
20	70	10	25	75	11.47	35.5096
20	70	10	25	75	5.54	3.40369
20	70	10	25	75	8.75	16.3971
20	70	10	25	75	9.41	21.1557
20	70	10	0	100	2.59	12.4444
20	70	10	0	100	12.19	32.1123
20	70	10	0	100	2.11	19.0857
20	70	10	0	100	11.85	25.4911
20	60	20	100	0	9.69	13.0141
20	60	20	100	0	10.93	9.40835
20	60	20	100	0	10.83	13.9461
20	60	20	100	0	11.93	28.4091
20	60	20	75	25	10.18	18.6985
20	60	20	75	25	9.68	20.9499
20	60	20	75	25	11.93	30.4742
20	60	20	75	25	7.22	21.4023
20	60	20	50	50	10.81	32.4096
20	60	20	50	50	9.64	22.8374
20	60	20	50	50	14.66	36.9791
20	60	20	50	50	16.29	38.152
20	60	20	25	75	9.22	44.9573
20	60	20	25	75	8.8	28.1201
20	60	20	25	75	9.13	24.142
20	60	20	25	75	7.06	23.4857
20	60	20	0	100	10.64	33.1373
20	60	20	0	100	11.09	32.0635
20	60	20	0	100	14.8	22.5806
20	60	20	0	100	10.9	11.4045
20	50	30	100	0	9.34	22.1268
20	50	30	100	0	8.83	23.3118
20	50	30	100	0	9.65	19.394
20	50	30	100	0	9.82	31.7961
20	50	30	75	25	14.21	53.0344
20	50	30	75	25	10.89	40.5718
20	50	30	75	25	10.71	42.4181
20	50	30	75	25	6.64	11.5458
20	50	30	50	50	14.8	33.618
20	50	30	50	50	11.35	25.139
20	50	30	50	50	12.48	34.3473
20	50	30	50	50	8.03	14.9237
20	50	30	25	75	7.26	41.2001
20	50	30	25	75	11.81	25.575
20	50	30	25	75	12.53	53.1454
20	50	30	25	75	11.51	26.0961
20	50	30	0	100	8.06	21.5842
20	50	30	0	100	10.73	25.3456
20	50	30	0	100	13.79	40.964
20	50	30	0	100	11.37	28.1776
20	60	20	100	0	10.06	13.3695
20	60	20	100	0	9.38	17.8454
20	60	20	100	0	8.83	18.2003
20	60	20	100	0	3.7	6.56879
20	60	20	50	50	15.74	39.3108
20	60	20	50	50	17.18	25.2492
20	60	20	50	50	18.49	26.869
20	60	20	50	50	13.92	8.98866
20	60	20	0	100	9.66	11.1597
20	60	20	0	100	2.96	0.235262
20	60	20	0	100	14.13	17.5243
20	60	20	0	100	2.66	1.30303
20	50	30	0	100	10.98	6.81873
20	50	30	0	100	8.3	8.0365
20	50	30	0	100	12.82	18.2816
20	50	30	0	100	10.75	35.4438

[truncated: 44 more sheets: Figure 2d, Figure 2e, Figure 3b, Figure 3c, Figure 3d, Figure 3e, Figure 3f, Figure 3g, Figure 4a, Figure 4b, Figure 4c, Figure 4d, Figure 5a, Figure 5b, Figure 5c, Figure 5d, Figure S1a, Figure S1b, Figure S1c, Figure S1d …]
